# Supplementary material for: Impact of the Gram-Negative-Selective Inhibitor MAC13243 on In Vitro Simulated Gut Microbiota
Source: Pharmaceuticals (Basel). 2022 Jun 9;15(6):731. doi: 10.3390/ph15060731 (PMC9229071; doi:10.3390/ph15060731)
Supplement: Supplementary file 1 [file pharmaceuticals-15-00731-s001.zip]

Archive with 1 entries (1 files):
- pharmaceuticals-1715549-supplementary.pdf
